# Supplementary material for: Structure-based design of a SARS-CoV-2 Omicron-specific inhibitor
Source: Proc Natl Acad Sci U S A. 2023 Mar 20;120(13):e2300360120. doi: 10.1073/pnas.2300360120 (PMC10068829; doi:10.1073/pnas.2300360120)
Supplement: Supplementary file 2 — Dataset S01 (XLSX) [file pnas.2300360120.sd01.xlsx]

## Sheet: Sheet1
Raw data points for Figure 3:
		Wuh				Omicron
	Peptide concentration (nM)
longHR2_42	control	99.1224	93.7634	107.113		103.997	95.8033	100.204
	0.032	94.3814	87.6165	88.8617		106.199	110.713	104.642
	0.16	71.0894	72.6978	63.9711		105.137	97.6618	94.247
	0.8	59.0844	57.2678	56.1974		81.1279	85.0338	84.539
	4	45.52	36.2874	37.8315		68.092	56.6879	57.485
	20	21.2037	26.5867	23.6271		16.9569	23.0083	23.6127
	100	12.3012	11.6277	9.80688		7.8835	7.12802	7.43021
	500	3.22797	1.99687	1.8711		5.2393	4.29494	4.48381
	2500	2.45801	1.81521	2.26237		3.87942	3.87942	4.86156
	12500	2.12263	0.149521	2.52788		3.9172	4.10607	4.67269
42G	control	90.5479	101.253	108.191		91.5379	106.141	102.316
	0.032	101.253	106.705	95.996		85.4726	94.6916	113.462
	0.16	92.8097	91.9271	88.6299		87.454	86.5001	85.2329
	0.8	70.6426	77.6572	73.2101		60.2145	63.4228	59.346
	4	60.7932	56.155	68.228		38.739	45.5257	44.4769
	20	29.6936	35.7034	38.1906		22.6312	22.1305	20.3246
	100	14.885	21.8499	20.0504		9.36618	7.51287	7.22812
	500	2.84252	3.91228	4.0651		5.09005	6.27655	4.78157
	2500	0.737373	3.3774	0.58455		5.75449	5.46973	5.39854
	12500	1.11943	1.11943	1.65431		5.99179	1.71804	4.75784
