# Supplementary material for: Structure-based design of a SARS-CoV-2 Omicron-specific inhibitor
Source: Proc Natl Acad Sci U S A. 2023 Mar 20;120(13):e2300360120. doi: 10.1073/pnas.2300360120 (PMC10068829; doi:10.1073/pnas.2300360120)
Supplement: Supplementary file 3 — Dataset S02 (XLSX) [file pnas.2300360120.sd02.xlsx]

## Sheet: Sheet1
Raw data points for Figure 4:
Virus	Cells	42G Concentration	Cells	infected	%infect	average	error	% control	average	error
VSV-SARS-CoV-2-Wuhan		control	237	94	39.6624	35.5278	3.61886	111.638	100	10.186
			256	87	33.9844			95.6558
			252	83	32.9365			92.7064
		0.1 nM	199	65	32.6633	34.5422	2.18684	91.9374	97.2259	6.15529
			157	58	36.9427			103.983
			194	66	34.0206			95.7578
		1 nM	204	68	33.3333	29.7214	3.81105	93.8233	83.6569	10.727
			216	65	30.0926			84.7016
			237	61	25.7384			72.4458
		5 nM	232	31	13.3621	15.3946	2.10626	37.6102	43.3312	5.92849
			222	39	17.5676			49.4474
			236	36	15.2542			42.9361
		10 nM	86	2	2.32558	4.5512	2.49378	6.54581	12.8102	7.01923
			196	8	4.08163			11.4886
			138	10	7.24638			20.3964
		20 nM	223	3	1.34529	0.886452	0.42453	3.78659	2.4951	1.19492
			248	2	0.806452			2.26992
			197	1	0.507614			1.42878
		100 nM	205	1	0.487805	0.305052	0.265906	1.37302	0.858629	0.748446
			234	1	0.42735			1.20286
			161	0	0			0
		1000 nM	223	1	0.44843	0.149477	0.258901	1.2622	0.420732	0.72873
			219	0	0			0
			240	0	0			0
VSV-SARS-CoV-2-Omicron		control	223	83	37.2197	41.0242	3.31257	90.7262	100	8.07468
			208	90	43.2692			105.472
			209	89	42.5837			103.801
		0.1 nM	252	96	38.0952	36.3703	3.1564	92.8603	88.6556	7.69399
			220	72	32.7273			79.7755
			222	85	38.2883			93.3309
		1 nM	242	41	16.9421	18.1961	2.11858	41.2979	44.3546	5.16423
			218	45	20.6422			50.3171
			247	42	17.004			41.4488
		5 nM	223	9	4.03587	3.1433	0.943986	9.83778	7.66207	2.30104
			232	5	2.15517			5.25341
			247	8	3.23887			7.89501
		10 nM	229	1	0.436681	0.400988	0.384387	1.06445	0.977442	0.936975
			254	0	0			0
			261	2	0.766284			1.86788
		20 nM	180	0	0	0.161812	0.280267	0	0.394431	0.683175
			221	0	0			0
			206	1	0.485437			1.18329
		100 nM	267	1	0.374532	0.124844	0.216236	0.912953	0.304318	0.527093
			241	0	0			0
			257	0	0			0
		1000 nM	257	0	0	0.1221	0.211484	0	0.297629	0.515509
			273	1	0.3663			0.892888
			245	0	0			0
VSV-SARS-CoV-2-Delta		control	282	119	42.1986	39.8119	2.97364	105.995	100	7.46924
			238	97	40.7563			102.372
			233	85	36.4807			91.6327
		0.1 nM	241	93	38.5892	38.0445	1.68907	96.9289	95.5606	4.24264
			213	77	36.1502			90.8027
			165	65	39.3939			98.9503
		1 nM	242	88	36.3636	32.6919	4.12666	91.3387	82.116	10.3654
			248	70	28.2258			70.898
			218	73	33.4862			84.1112
		5 nM	228	45	19.7368	19.8134	3.18568	49.5753	49.7676	8.00184
			198	33	16.6667			41.8636
			191	44	23.0366			57.8638
		10 nM	199	5	2.51256	3.73467	1.9456	6.31109	9.38079	4.88698
			258	7	2.71318			6.815
			184	11	5.97826			15.0163
		20 nM	265	2	0.754717	0.954973	0.62903	1.89571	2.39871	1.58001
			222	1	0.45045			1.13145
			241	4	1.65975			4.16899
		100 nM	228	1	0.438596	0.598852	0.275899	1.10167	1.50421	0.693008
			227	1	0.440529			1.10653
			218	2	0.917431			2.30442
		1000 nM	306	0	0	0.140056	0.242584	0	0.351795	0.609326
			238	1	0.420168			1.05538
			248	0	0			0
